# Supplementary material for: Home bias and employee social responsibility: Identification vs. benefit exchange
Source: PLoS One. 2022 Dec 8;17(12):e0278541. doi: 10.1371/journal.pone.0278541 (PMC9731460; doi:10.1371/journal.pone.0278541)
Supplement: S1 Data — (ZIP) [file pone.0278541.s001.zip]

Archive with 1 entries (1 files):
- BriefData.dta
